# Supplementary material for: Paramagnetic Properties and Moderately RapidConformational Dynamics in the Cobalt(II) Calix[4]arene Complex by NMR
Source: Molecules. 2022 Jul 21;27(14):4668. doi: 10.3390/molecules27144668 (PMC9317762; doi:10.3390/molecules27144668)
Supplement: Supplementary file 1 [file molecules-27-04668-s001.zip]

Archive with 1 entries (1 files):
- molecules-1809804-supplementary.pdf
